# Supplementary material for: Molecularly distinct models of zebrafish Myc-induced B cell leukemia
Source: Leukemia. 2018 Dec 20;33(2):559–62. doi: 10.1038/s41375-018-0328-1 (PMC6365381; doi:10.1038/s41375-018-0328-1)
Supplement: Supplementary file 2 — Supplemental Table 1 [file 41375_2018_328_MOESM2_ESM.xlsx]

## Sheet: cor_to_PC2_new_rotations.top100
ENSDARG_gene ID	Zebrafish Gene	Human Ortholog	Correlation
ENSDARG00000051819	swap70a	SWAP70	0.9697750958133053
ENSDARG00000104691	cd79b	CD79B	0.9665413417551892
ENSDARG00000103509	NA	NA	0.9660606936775972
ENSDARG00000100411	NA	NA	0.9599572550983576
ENSDARG00000037473	cd79a	CD79A	0.9579355883770799
ENSDARG00000079479	gpr4	GPR4	0.9531977317056423
ENSDARG00000104312	pou2af1	NA	0.9513500845348611
ENSDARG00000078975	NA	NA	0.9502377702194685
ENSDARG00000071491	nrros	NRROS	0.9444492934438903
ENSDARG00000008186	syk	SYK	0.9443162540242239
ENSDARG00000091603	lyl1	LYL1	0.9436534105432589
ENSDARG00000094839	NA	NA	0.94340007804184145
ENSDARG00000075054	rasgrf2a	RASGRF2	0.9419792564710171
ENSDARG00000019658	pou2f2a	POU2F2	0.9410799034006933
ENSDARG00000037383	pax5	PAX5	0.940298757332777
ENSDARG00000076148	si:ch211-1a19.2	IGLL5	0.9370812915953577
ENSDARG00000061989	mpnd	MPND	0.9366129417040772
ENSDARG00000043010	camk2d1	CAMK2D	0.9364162925238353
ENSDARG00000099339	pacsin3	PACSIN3	0.9313391443135896
ENSDARG00000074014	zgc:194275	HRASLS	0.9299779346874857
ENSDARG00000089858	cobll1a	COBLL1	0.9175664598572217
ENSDARG00000058647	hck	HCK	0.9164163578825281
ENSDARG00000043009	fam43a	FAM43A	0.9162977625565442
ENSDARG00000075515	zgc:171713	NA	0.914694530631947
ENSDARG00000042722	blnk	BLNK	0.9092571341910952
ENSDARG00000101633	LOC100537096	NA	0.9083314884347506
ENSDARG00000058488	adora2ab	ADORA2A	0.8985857433747796
ENSDARG00000071461	NA	NA	0.8984687841362806
ENSDARG00000042151	skia	SKI	0.8958420945315099
ENSDARG00000091321	NA	NA	0.8957417800305404
ENSDARG00000091127	klf15	KLF15	0.8955580472265123
ENSDARG00000041959	cxcr4b	CXCR4	0.8950315755964481
ENSDARG00000093272	igic1s1	IGLL5	0.8949876141827072
ENSDARG00000058946	LOC556989	MYO3B	0.894569008388456
ENSDARG00000010317	gpr183a	GPR183	0.8937989817514134
ENSDARG00000041006	st3gal4	ST3GAL4	0.8929516472086265
ENSDARG00000061093	phldb1a	PHLDB1	0.89117962362656
ENSDARG00000031715	lyn	LYN	0.8904406408221422
ENSDARG00000038446	nrp2b	NRP2	0.8903121313317897
ENSDARG00000013763	rrbp1a	RRBP1	0.8895064329271043
ENSDARG00000076025	dgkzb	DGKZ	0.8890397178720462
ENSDARG00000034757	zdhhc2	ZDHHC2	0.8883547263044247
ENSDARG00000099849	ebf1a	EBF1	0.8874729764714114
ENSDARG00000061352	bcl11aa	BCL11A	0.8850506163341834
ENSDARG00000010583	pard3	PARD3	0.8830085212311527
ENSDARG00000093799	setbp1	SETBP1	0.8774032120541514
ENSDARG00000098802	map7d1a	MAP7D1	0.8761200159805362
ENSDARG00000103598	siva1	SIVA1	0.8714317694555632
ENSDARG00000058839	susd1	SUSD1	0.871346145070285
ENSDARG00000078748	si:ch211-137a8.4	NA	0.8693651588629541
ENSDARG00000077881	chl1a	CHL1	0.8670232620496938
ENSDARG00000069114	unc93b1	UNC93B1	0.8665198928922436
ENSDARG00000054583	mfsd6b	MFSD6	0.8635285035927794
ENSDARG00000043102	lxn	LXN	0.8629111994640454
ENSDARG00000016573	mroh1	MROH1	0.8597407333669159
ENSDARG00000000767	spi1b	SPI1	0.8586782526136553
ENSDARG00000001154	NA	NA	0.8547417472691301
ENSDARG00000077745	si:ch73-380l3.2	MAG	0.8497025878815014
ENSDARG00000089862	si:dkey-16j16.4	NA	0.8494571895878317
ENSDARG00000003701	cldng	NA	0.8479052833683474
ENSDARG00000062040	atp8b5a	ATP8B2	0.8472977752771332
ENSDARG00000095019	lmo2	LMO2	0.8451877688721933
ENSDARG00000071446	zgc:153659	NA	0.8424441818373387
ENSDARG00000008413	atp11a	ATP11A	0.8419868392988191
ENSDARG00000044457	gfi1ab	GFI1	0.8417612256279906
ENSDARG00000098026	NA	NA	0.8395441467998136
ENSDARG00000101914	metrnl	METRNL	0.8388687038357435
ENSDARG00000078416	zeb2b	ZEB2	0.8388278548834095
ENSDARG00000097262	NA	NA	0.8378454355632661
ENSDARG00000063212	prmt2	PRMT2	0.8377086346575411
ENSDARG00000076357	NA	NA	0.8375255997416974
ENSDARG00000006052	malt2	MALT1	0.8369652934440761
ENSDARG00000014655	itpr1a	ITPR1	0.8367947259368157
ENSDARG00000068763	plcg2	PLCG2	0.8357589743672179
ENSDARG00000017391	LOC100535393	UNC13B	0.8347283108166658
ENSDARG00000036106	rgs18	RGS18	0.833961841436717
ENSDARG00000033871	derl3	DERL3	0.8328477996265455
ENSDARG00000075806	kirrel3a	KIRREL3	0.8282694212179089
ENSDARG00000004875	tmc6b	TMC6	0.8270834135724795
ENSDARG00000061145	gfod2	GFOD2	0.8269032696935542
ENSDARG00000045910	tmem181	TMEM181	0.8250509398866136
ENSDARG00000063730	osbpl6	OSBPL6	0.8249895963035491
ENSDARG00000076060	diaph2	DIAPH2	0.8241251971539916
ENSDARG00000020009	bmp2k	BMP2K	0.823779100622829
ENSDARG00000020326	tyk2	TYK2	0.8220261556749694
ENSDARG00000036456	anxa4	ANXA4	0.8219364451481969
ENSDARG00000036630	plp2	PLP2	0.8212208833524501
ENSDARG00000101297	tmem266	TMEM266	0.8212201823170139
ENSDARG00000045483	lrtm2a	LRTM2	0.8205994998286866
ENSDARG00000054911	tmsb	TMSB10	0.818742299538601
ENSDARG00000036080	cd81a	CD81	0.8183450995887958
ENSDARG00000102883	sptbn1	SPTBN1	0.8173036216327046
ENSDARG00000010437	fam46c	FAM46C	0.8169586112439188
ENSDARG00000069244	si:ch211-244b2.3	NA	0.8159285847636255
ENSDARG00000018382	prkcha	PRKCH	0.8133372744492827
ENSDARG00000075542	zfhx4	ZFHX4	0.8122259919332433
ENSDARG00000011602	si:dkeyp-117h8.2	KIAA1211	0.8114943458211955
ENSDARG00000002336	dlc	DLL1	0.8113022977762363
ENSDARG00000057633	cxcr4a	CXCR4	0.8105074059583948
ENSDARG00000095603	grid2ipb	NA	0.80746327980347
ENSDARG00000031756	mef2aa	MEF2A	-0.925128
ENSDARG00000101813	nap1l1	NAP1L1	-0.891098
ENSDARG00000086034	NA	NA	-0.871151
ENSDARG00000036999	si:dkey-32e23.6	DISP3	-0.86291
ENSDARG00000098644	si:ch211-126j24.1	PACS2	-0.848624
ENSDARG00000058369	mex3b	MEX3B	-0.848218
ENSDARG00000074905	camk1da	CAMK1D	-0.836686
ENSDARG00000069928	prkceb	PRKCE	-0.826782
ENSDARG00000076297	nfatc3a	NFATC3	-0.81168
ENSDARG00000069361	spa17	SPA17	-0.802395
ENSDARG00000043643	ehbp1	EHBP1	-0.795586
ENSDARG00000061918	cplx2	CPLX2	-0.795133
ENSDARG00000041449	spred1	SPRED1	-0.794979
ENSDARG00000099299	si:ch1073-83n3.2	NA	-0.792313
ENSDARG00000103259	opn4xb	OPN4	-0.791836
ENSDARG00000056998	kirrelb	KIRREL	-0.779669
ENSDARG00000020134	sipa1l1	SIPA1L1	-0.774569
ENSDARG00000061478	igf2bp1	IGF2BP1	-0.772801
ENSDARG00000018000	ubp1	UBP1	-0.77238
ENSDARG00000023759	zgc:73226	NA	-0.769851
ENSDARG00000014577	rhpn2	RHPN2	-0.766025
ENSDARG00000103470	polm	POLM	-0.765946
ENSDARG00000077022	fam131a	NA	-0.764374
ENSDARG00000098654	LOC101885083	NA	-0.762352
ENSDARG00000070025	dchs1a	DCHS1	-0.758855
ENSDARG00000005972	ric8b	RIC8B	-0.758558
ENSDARG00000016153	dag1	DAG1	-0.754168
ENSDARG00000061544	ano6	ANO6	-0.753107
ENSDARG00000037018	gab1	GAB1	-0.741326
ENSDARG00000074531	spag9a	SPAG9	-0.741276
ENSDARG00000067801	sema4d	SEMA4D	-0.740575
ENSDARG00000038672	tcf7	TCF7	-0.738186
ENSDARG00000061976	sema6bb	SEMA6B	-0.732556
ENSDARG00000062621	LOC571757	SATB1	-0.732154
ENSDARG00000042518	hipk2	HIPK2	-0.731099
ENSDARG00000069031	plac8l1	PLAC8L1	-0.730255
ENSDARG00000016875	gys1	GYS1	-0.729209
ENSDARG00000032039	mxd1	MXD1	-0.728079
ENSDARG00000091650	igflr1	IGFLR1	-0.725061
ENSDARG00000092987	zmat4a	ZMAT4	-0.722622
ENSDARG00000035360	mink1	MINK1	-0.72084
ENSDARG00000067727	im:7142702	BCL11B	-0.714757
ENSDARG00000015199	cblb	CBLB	-0.713684
ENSDARG00000003142	dachc	DACH1	-0.710947
ENSDARG00000017329	cdkl1	CDKL1	-0.706518
ENSDARG00000086505	mast3b	MAST3	-0.704364
ENSDARG00000079372	si:ch211-264f5.6	CEACAM5	-0.699607
ENSDARG00000016676	gnao1a	GNAO1	-0.698548
ENSDARG00000045051	slc16a3	SLC16A3	-0.696728
ENSDARG00000004302	slc45a1	SLC45A1	-0.695179
ENSDARG00000016526	gata3	GATA3	-0.69348
ENSDARG00000099291	lsr	LSR	-0.692681
ENSDARG00000104100	bmpr1ba	BMPR1B	-0.687128
ENSDARG00000008209	myt1la	MYT1L	-0.686997
ENSDARG00000062376	nlgn3b	NLGN3	-0.686379
ENSDARG00000054829	pik3c3	PIK3C3	-0.684547
ENSDARG00000018693	cdh2	CDH2	-0.683731
ENSDARG00000098832	fam168a	FAM168A	-0.680739
ENSDARG00000052997	sema4e	SEMA4D	-0.677168
ENSDARG00000021896	asap3	ASAP3	-0.676818
ENSDARG00000041417	atp6ap1a	ATP6AP1	-0.674409
ENSDARG00000056490	zgc:110158	SSBP2	-0.673405
ENSDARG00000075870	triobpa	NA	-0.672133
ENSDARG00000012340	ptpn11b	PTPN11	-0.671629
ENSDARG00000070864	bcl6a	BCL6	-0.671263
ENSDARG00000102000	wu:fj30f06	RNF19A	-0.669507
ENSDARG00000052122	rag1	RAG1	-0.667677
ENSDARG00000086292	st6galnac	ST6GALNAC2	-0.6659
ENSDARG00000062531	mapk8ip3	MAPK8IP3	-0.662398
ENSDARG00000029600	wdr32	DCAF10	-0.660419
ENSDARG00000102690	rims2b	RIMS2	-0.658606
ENSDARG00000041304	trak1	TRAK1	-0.657631
ENSDARG00000099738	ccr9b	CCR9	-0.656674
ENSDARG00000029146	lrp1ab	LRP1	-0.655835
ENSDARG00000089983	si:ch73-109i22.2	SH2D7	-0.653492
ENSDARG00000073731	dok4	DOK4	-0.650075
ENSDARG00000035907	fam49a	FAM49A	-0.647194
ENSDARG00000079522	si:ch211-184m13.4	GPR183	-0.646239
ENSDARG00000017367	rhbdf1b	RHBDF1	-0.639921
ENSDARG00000043006	gnav1	NA	-0.639096
ENSDARG00000004131	rttn	RTTN	-0.638768
ENSDARG00000069009	si:ch211-147a11.3	C1orf174	-0.637585
ENSDARG00000044524	def6b	DEF6	-0.635027
ENSDARG00000054690	si:dkey-166k12.1	NA	-0.634161
ENSDARG00000058682	si:dkey-184p9.9	NA	-0.633609
ENSDARG00000036028	arrdc3b	ARRDC3	-0.630675
ENSDARG00000052826	runx3	RUNX3	-0.626144
ENSDARG00000004635	epha7	EPHA7	-0.625977
ENSDARG00000012534	slc6a6a	SLC6A6	-0.623517
ENSDARG00000061081	arpp21	ARPP21	-0.619691
ENSDARG00000026629	gmds	GMDS	-0.618296
ENSDARG00000034668	celf3a	CELF3	-0.617611
ENSDARG00000102525	lck	LCK	-0.617499
ENSDARG00000007818	palm1b	NA	-0.615742
ENSDARG00000006468	grap2a	GRAP2	-0.615558
ENSDARG00000060626	dgkaa	DGKA	-0.615352
ENSDARG00000010083	rbfox3a	RBFOX3	-0.614092
ENSDARG00000057568	nefla	NEFL	-0.613592
ENSDARG00000089706	si:ch211-276a23.5	ANPEP	-0.611057
ENSDARG00000068745	map4l	NA	-0.609861
