# Supplementary material for: Molecularly distinct models of zebrafish Myc-induced B cell leukemia
Source: Leukemia. 2018 Dec 20;33(2):559–62. doi: 10.1038/s41375-018-0328-1 (PMC6365381; doi:10.1038/s41375-018-0328-1)
Supplement: Supplementary file 3 — Supplemental Table 2 [file 41375_2018_328_MOESM3_ESM.xlsx]

## Sheet: overlap-13.xls
Gene Set Name	# Genes in Gene Set (K)	# Genes in Overlap (k)	k/K	p-value	FDR q-value
GSE10325_CD4_TCELL_VS_BCELL_DN	200	13	0.065	1.35e-17	1.31e-13
GSE10325_LUPUS_CD4_TCELL_VS_LUPUS_BCELL_DN	200	12	0.06	6.8e-16	1.32e-12
GSE23568_ID3_KO_VS_WT_CD8_TCELL_DN	200	12	0.06	6.8e-16	1.32e-12
GSE29618_BCELL_VS_MONOCYTE_DAY7_FLU_VACCINE_UP	200	12	0.06	6.8e-16	1.32e-12
GSE3982_MEMORY_CD4_TCELL_VS_BCELL_DN	200	12	0.06	6.8e-16	1.32e-12
GSE29618_BCELL_VS_MONOCYTE_UP	200	11	0.055	3.09e-14	4.27e-11
GSE33425_CD8_ALPHAALPHA_VS_ALPHABETA_CD161_HIGH_TCELL_UP	200	11	0.055	3.09e-14	4.27e-11
PID_BCR_5PATHWAY	65	8	0.1231	1.6e-13	1.94e-10
KEGG_B_CELL_RECEPTOR_SIGNALING_PATHWAY	75	8	0.1067	5.29e-13	5.69e-10
CHEN_METABOLIC_SYNDROM_NETWORK	1210	18	0.0149	7.58e-13	7.34e-10
KAECH_DAY15_EFF_VS_MEMORY_CD8_TCELL_UP	199	10	0.0503	1.2e-12	9.38e-10
GSE16266_LPS_VS_HEATSHOCK_AND_LPS_STIM_MEF_UP	200	10	0.05	1.26e-12	9.38e-10
GSE29618_BCELL_VS_MDC_UP	200	10	0.05	1.26e-12	9.38e-10
REACTOME_ANTIGEN_ACTIVATES_B_CELL_RECEPTOR_LEADING_TO_GENERATION_OF_SECOND_MESSENGERS	29	6	0.2069	7.1e-12	4.91e-09
GSE22886_NAIVE_BCELL_VS_NEUTROPHIL_UP	200	9	0.045	4.58e-11	2.33e-08
GSE23568_CTRL_TRANSDUCED_VS_WT_CD8_TCELL_UP	200	9	0.045	4.58e-11	2.33e-08
GSE24142_EARLY_THYMIC_PROGENITOR_VS_DN2_THYMOCYTE_UP	200	9	0.045	4.58e-11	2.33e-08
GSE29618_BCELL_VS_MDC_DAY7_FLU_VACCINE_UP	200	9	0.045	4.58e-11	2.33e-08
GSE33425_CD161_INT_VS_NEG_CD8_TCELL_DN	200	9	0.045	4.58e-11	2.33e-08
KLEIN_TARGETS_OF_BCR_ABL1_FUSION	45	6	0.1333	1.19e-10	5.77e-08
SIG_BCR_SIGNALING_PATHWAY	46	6	0.1304	1.37e-10	6.32e-08
KLEIN_PRIMARY_EFFUSION_LYMPHOMA_DN	58	6	0.1034	5.83e-10	2.57e-07
GSE11057_CD4_CENT_MEM_VS_PBMC_DN	199	8	0.0402	1.41e-09	4.45e-07
GSE10325_BCELL_VS_MYELOID_UP	200	8	0.04	1.47e-09	4.45e-07
GSE11057_CD4_EFF_MEM_VS_PBMC_DN	200	8	0.04	1.47e-09	4.45e-07
