# Supplementary material for: Molecularly distinct models of zebrafish Myc-induced B cell leukemia
Source: Leukemia. 2018 Dec 20;33(2):559–62. doi: 10.1038/s41375-018-0328-1 (PMC6365381; doi:10.1038/s41375-018-0328-1)
Supplement: Supplementary file 4 — Supplemental Table 3 [file 41375_2018_328_MOESM4_ESM.xlsx]

## Sheet: Sheet1
ENSDARG_gene ID	Zebrafish Gene	Human Ortholog
ENSDARG00000095540	sid1	NA
ENSDARG00000021150	valopa	OPN1LW
ENSDARG00000095268	si:dkey-261h17.1	NA
ENSDARG00000095603	grid2ipb	NA
ENSDARG00000077582	ank3b	ANK3
ENSDARG00000044457	gfi1ab	GFI1
ENSDARG00000070174	si:ch211-18i17.2	PLEKHH3
ENSDARG00000059610	gpr146	GPR146
ENSDARG00000103057	zfhx3	ZFHX3
ENSDARG00000103216	NA	NA
ENSDARG00000004877	NA	NA
ENSDARG00000103554	notch1a	NOTCH1
ENSDARG00000059231	hephl1a	HEPH
ENSDARG00000077785	atf5b	ATF5
ENSDARG00000062577	arhgap35	ARHGAP35
ENSDARG00000104790	otud4	ALG13
ENSDARG00000032630	neb	NEB
ENSDARG00000011809	mical1	MICAL3
ENSDARG00000100973	arhgap24	ARHGAP24
ENSDARG00000013839	aldh3b1	ALDH3B1
ENSDARG00000041607	eif4ebp3l	EIF4EBP3
ENSDARG00000021833	ahr2	AHR
ENSDARG00000090624	NA	NA
ENSDARG00000098349	hdac4	HDAC4
ENSDARG00000032188	lrrc8aa	LRRC8A
ENSDARG00000104342	csnk1g1	CSNK1G1
ENSDARG00000044914	suclg2	SUCLG2
ENSDARG00000042835	tfdp2	TFDP2
ENSDARG00000069006	tle3b	TLE3
ENSDARG00000019973	stk38a	STK38
ENSDARG00000074465	vps13c	VPS13C
ENSDARG00000076763	sp2	SP2
ENSDARG00000089227	si:ch211-91p5.3	CXorf38
ENSDARG00000079931	snx19b	SNX19
ENSDARG00000101047	rtcb	RTCB
ENSDARG00000091247	fars2	FARS2
ENSDARG00000101256	eif4g1b	NA
ENSDARG00000045803	mfge8b	MFGE8
ENSDARG00000041397	eif2b2	EIF2B2
ENSDARG00000060065	ubap2b	UBAP2L
ENSDARG00000077237	rfx7	RFX7
ENSDARG00000057782	baz2ba	BAZ2B
ENSDARG00000040041	mcm4	MCM4
ENSDARG00000006019	tktb	TKTL2
ENSDARG00000030830	cmtr1	CMTR1
ENSDARG00000003519	aprt	APRT
ENSDARG00000079326	cabin1	CABIN1
ENSDARG00000061100	nars	NARS
ENSDARG00000042520	si:dkey-251i10.3	UTP14C
ENSDARG00000022996	setx	SETX
ENSDARG00000057648	dnttip2	DNTTIP2
ENSDARG00000067838	zgc:162967	RIOX1
ENSDARG00000061256	si:dkey-44g23.5	MCRIP2
ENSDARG00000098932	gigyf1	GIGYF1
ENSDARG00000062568	mrpl2	MRPL2
ENSDARG00000070127	nfxl1	NFXL1
ENSDARG00000006062	akap1b	AKAP1
ENSDARG00000013845	ttc14	TTC14
ENSDARG00000037318	ddost	DDOST
ENSDARG00000075504	si:dkey-40c23.2	DTX3L
ENSDARG00000034270	ogdha	OGDH
ENSDARG00000004184	nf1b	NF1
ENSDARG00000009830	hdlbpa	HDLBP
ENSDARG00000104869	NA	NA
ENSDARG00000059725	hypk	HYPK
ENSDARG00000062987	tyw1	TYW1
ENSDARG00000077810	NA	NA
ENSDARG00000037872	foxk1	FOXK1
ENSDARG00000103422	usp10	USP10
ENSDARG00000001754	noc2l	NOC2L
ENSDARG00000034825	uspl1	USPL1
ENSDARG00000003693	hars	HARS
ENSDARG00000055389	si:dkey-67c22.2	NA
ENSDARG00000105117	sdad1	SDAD1
ENSDARG00000098859	nop14	NOP14
ENSDARG00000035133	pho	NA
ENSDARG00000041991	rrp9	RRP9
ENSDARG00000075380	kri1	KRI1
ENSDARG00000056720	utp3	UTP3
ENSDARG00000006192	gatad2ab	GATAD2A
ENSDARG00000104938	ftsj3	FTSJ3
ENSDARG00000071652	rrp8	RRP8
ENSDARG00000030267	gtf3aa	GTF3A
ENSDARG00000038456	mrps35	MRPS35
ENSDARG00000069977	myg1	C12orf10
ENSDARG00000032802	ktn1	KTN1
ENSDARG00000003750	pfas	PFAS
ENSDARG00000029865	rassf2a	RASSF2
ENSDARG00000062674	btbd10a	BTBD10
ENSDARG00000089156	egr3	EGR3
ENSDARG00000070735	rnd2	RND2
ENSDARG00000019253	rhag	RHAG
ENSDARG00000098108	dusp2	DUSP2
ENSDARG00000008880	usp28	USP28
ENSDARG00000039096	ENSDARG00000039096.7	CD22
ENSDARG00000089368	hopx	HOPX
ENSDARG00000079843	si:dkey-234i14.9	NA
ENSDARG00000056615	cybb	CYBB
ENSDARG00000035398	enc1	ENC1
ENSDARG00000096965	si:dkey-238d18.13	NA
ENSDARG00000069839	si:ch1073-78m18.1	NA
ENSDARG00000042826	egr2b	EGR2
ENSDARG00000035560	capga	CAPG
ENSDARG00000067566	sftpbb	PSAP
ENSDARG00000009418	mef2cb	MEF2C
ENSDARG00000101869	magi3a	MAGI3
ENSDARG00000038489	b3gnt7	B3GNT7
ENSDARG00000075697	si:ch73-380l3.1	NA
ENSDARG00000077745	si:ch73-380l3.2	MAG
ENSDARG00000101034	ZC3H12A	ZC3H12A
ENSDARG00000093572	lamc3	LAMC3
ENSDARG00000017391	unc13ba	UNC13B
ENSDARG00000004060	bhlhe40	BHLHE40
ENSDARG00000056642	hdac9b	HDAC9
ENSDARG00000007836	ctsla	CTSL
ENSDARG00000022904	skilb	SKIL
ENSDARG00000035719	arl5c	ARL5B
ENSDARG00000045695	myca	MYC
ENSDARG00000093272	igic1s1	IGLL5
ENSDARG00000103978	sh3bp5b	SH3BP5
ENSDARG00000044345	cyfip1	CYFIP1
ENSDARG00000038429	csrnp1b	CSRNP1
ENSDARG00000079553	cd83	NA
ENSDARG00000104181	si:dkey-152p16.6	NA
ENSDARG00000017653	rgs13	RGS21
ENSDARG00000104808	jak2a	JAK2
ENSDARG00000077618	rin3	RIN3
ENSDARG00000012369	rdh10b	RDH10
ENSDARG00000104571	gadd45ab	GADD45A
ENSDARG00000057633	cxcr4a	CXCR4
ENSDARG00000002336	dlc	DLL1
ENSDARG00000077473	mych	MYCN
ENSDARG00000054749	lmo4b	LMO4
ENSDARG00000059001	pim2	PIM3
ENSDARG00000061710	map3k8	MAP3K8
ENSDARG00000078014	pacsin2	PACSIN2
ENSDARG00000077297	nbr1	NBR1
ENSDARG00000054823	id3	ID3
ENSDARG00000101251	ldha	LDHA
ENSDARG00000078221	PLEKHA2	PLEKHA2
ENSDARG00000026829	cotl1	COTL1
ENSDARG00000036895	dap1b	DAPL1
ENSDARG00000033614	rasgef1ba	RASGEF1B
ENSDARG00000100400	si:ch1073-435i13.1	NA
ENSDARG00000096331	si:ch73-248e21.7	NA
ENSDARG00000076302	dtx1	DTX4
ENSDARG00000103915	ero1b	ERO1B
ENSDARG00000097583	arfgap3	ARFGAP3
ENSDARG00000032103	mapk6	MAPK6
ENSDARG00000061566	slc7a3b	SLC7A3
ENSDARG00000042667	klf2a	KLF2
ENSDARG00000031715	lyn	LYN
ENSDARG00000075014	sqstm1	SQSTM1
ENSDARG00000090949	dlg5b.1	DLG5
ENSDARG00000076586	csf2rb	CSF2RB
ENSDARG00000104255	arhgap27	ARHGAP27
ENSDARG00000013763	RRBP1	RRBP1
ENSDARG00000014655	itpr1a	ITPR1
ENSDARG00000000588	grasp	GRASP
ENSDARG00000037473	cd79a	CD79A
ENSDARG00000053979	bc2	CHMP2A
ENSDARG00000055857	dopey2	DOPEY2
ENSDARG00000061375	sgpl1	SGPL1
ENSDARG00000095288	rusc2	RUSC2
ENSDARG00000032619	tob1a	TOB1
ENSDARG00000078887	atp10d	ATP10D
ENSDARG00000017661	braf	BRAF
ENSDARG00000037099	irs2a	IRS2
ENSDARG00000052617	raver1	RAVER1
ENSDARG00000075853	sh3kbp1	SH3KBP1
ENSDARG00000068628	rab8b	RAB8B
ENSDARG00000074283	inpp5d	INPP5D
ENSDARG00000101050	tmc8	TMC7
ENSDARG00000044299	lmnb1	LMNB1
ENSDARG00000031269	rnf123	RNF123
ENSDARG00000071084	wipf1b	WIPF1
ENSDARG00000019613	ip6k2b	IP6K2
ENSDARG00000062349	arhgap15	ARHGAP15
ENSDARG00000020326	tyk2	TYK2
ENSDARG00000071062	hps5	HPS5
ENSDARG00000033443	mdm2	MDM2
ENSDARG00000042308	arhgef18b	ARHGEF18
ENSDARG00000006169	lrrk2	LRRK1
ENSDARG00000074129	edem3	EDEM3
ENSDARG00000020442	snx5	SNX5
ENSDARG00000037935	aldh16a1	ALDH16A1
ENSDARG00000100825	calm3a	CALM1
ENSDARG00000006683	arhgef6	ARHGEF6
ENSDARG00000016573	mroh1	MROH1
ENSDARG00000099547	nbeal1	NBEAL1
ENSDARG00000061525	slka	SLK
ENSDARG00000067727	bcl11b	BCL11B
ENSDARG00000087195	rorc	RORA
ENSDARG00000044797	cd8a	CD8A
ENSDARG00000044524	def6b	DEF6
ENSDARG00000029372	rasa4	RASA4
ENSDARG00000091650	igflr1	IGFLR1
ENSDARG00000018693	cdh2	CDH2
ENSDARG00000098410	si:dkey-19b23.10	NA
ENSDARG00000088017	ENSDARG00000088017.2	FYB
ENSDARG00000056181	ncam1a	NCAM1
ENSDARG00000045391	cd226	CD226
ENSDARG00000089983	ENSDARG00000089983.2	SH2D7
ENSDARG00000058682	si:dkey-184p9.9	NA
ENSDARG00000020475	znrf1	ZNRF1
ENSDARG00000062621	SATB1	SATB1
ENSDARG00000070668	cd4-1	NA
ENSDARG00000102525	lck	LCK
ENSDARG00000099738	ccr9b	CCR9
ENSDARG00000056639	rltpr	CARMIL2
ENSDARG00000015199	cblb	CBLB
ENSDARG00000067801	SEMA4D	SEMA4D
ENSDARG00000103470	polm	POLM
ENSDARG00000018524	midn	MIDN
ENSDARG00000077410	myo9b	MYO9B
ENSDARG00000105179	HDAC7	HDAC7
ENSDARG00000017294	gnai2b	GNAI2
ENSDARG00000088831	si:dkey-81j8.6	SLK
ENSDARG00000038672	tcf7	TCF7
ENSDARG00000054829	pik3c3	PIK3C3
ENSDARG00000086505	mast3b	MAST3
ENSDARG00000069009	si:ch211-147a11.3	C1orf174
ENSDARG00000039987	hivep2a	HIVEP2
ENSDARG00000056753	dctn1b	DCTN1
ENSDARG00000023369	mxd	MX1
ENSDARG00000024431	ENSDARG00000024431.6	NA
ENSDARG00000061841	tiparp	TIPARP
ENSDARG00000030824	esyt2a	ESYT2
ENSDARG00000036548	s1pr2	S1PR2
ENSDARG00000061544	ano6	ANO6
ENSDARG00000052122	rag1	RAG1
ENSDARG00000005754	ptprfb	PTPRF
ENSDARG00000004460	desi2	DESI2
ENSDARG00000005972	ric8b	RIC8B
ENSDARG00000004094	acsbg2	ACSBG2
ENSDARG00000024966	MARK4	MARK4
ENSDARG00000008049	si:dkey-42i9.4	BTG1
ENSDARG00000022254	prkcbb	PRKCB
ENSDARG00000086342	zgc:101566	TMEM263
ENSDARG00000036028	arrdc3b	ARRDC3
ENSDARG00000021140	pabpc1b	PABPC1
ENSDARG00000014439	dgkza	DGKZ
ENSDARG00000053113	ly75	LY75
ENSDARG00000017154	cables2b	CABLES2
ENSDARG00000018000	ubp1	UBP1
ENSDARG00000104835	map3k4	MAP3K4
ENSDARG00000100715	tlk1b	TLK1
ENSDARG00000076171	znf827	ZNF827
ENSDARG00000020621	ap1b1	AP1B1
ENSDARG00000099874	agap2	AGAP2
ENSDARG00000055900	zswim5	ZSWIM5
ENSDARG00000101813	nap1l1	NAP1L1
ENSDARG00000075048	lonrf1	LONRF1
ENSDARG00000075948	slco4a1	SLCO4A1
ENSDARG00000077414	zgc:194312	NA
ENSDARG00000000966	ncor2	NCOR2
ENSDARG00000070164	ubr2	UBR2
ENSDARG00000038442	plcg1	PLCG1
ENSDARG00000044144	wapla	WAPL
ENSDARG00000000861	scrib	SCRIB
ENSDARG00000070864	bcl6a	BCL6
ENSDARG00000079012	CBFA2T3	CBFA2T3
ENSDARG00000100055	tox2	TOX2
ENSDARG00000036107	txnipa	TXNIP
ENSDARG00000103682	si:dkey-23i12.5	NA
ENSDARG00000104118	antxr2a	ANTXR2
ENSDARG00000099730	pkma	PKM
ENSDARG00000023290	fabp3	FABP3
