# Supplementary material for: Molecularly distinct models of zebrafish Myc-induced B cell leukemia
Source: Leukemia. 2018 Dec 20;33(2):559–62. doi: 10.1038/s41375-018-0328-1 (PMC6365381; doi:10.1038/s41375-018-0328-1)
Supplement: Supplementary file 5 — Supplemental Table 4 [file 41375_2018_328_MOESM5_ESM.xls]

## Sheet: up in IgZ-GSEAsig analysis.xls
Gene Set Name	# Genes in Gene Set (K)	# Genes in Overlap (k)	k/K	p-value	FDR q-value
GO_INTRACELLULAR_SIGNAL_TRANSDUCTION	1572	30	0.0191	1.08e-21	1.68e-17
GO_PROTEIN_DOMAIN_SPECIFIC_BINDING	624	20	0.0321	8.95e-19	6.96e-15
GO_REGULATION_OF_CELL_DEATH	1472	26	0.0177	6.19e-18	3.21e-14
GO_CELL_DEATH	1001	22	0.022	3.71e-17	1.44e-13
GSE14769_UNSTIM_VS_40MIN_LPS_BMDM_DN	200	13	0.065	1.93e-16	6e-13
PASQUALUCCI_LYMPHOMA_BY_GC_STAGE_DN	165	12	0.0727	7.55e-16	1.96e-12
GO_IMMUNE_SYSTEM_PROCESS	1984	26	0.0131	7.48e-15	1.66e-11
NAGASHIMA_NRG1_SIGNALING_UP	176	11	0.0625	6.88e-14	1.34e-10
GO_REGULATION_OF_INTRACELLULAR_SIGNAL_TRANSDUCTION	1656	23	0.0139	1.1e-13	1.9e-10
GSE14769_UNSTIM_VS_60MIN_LPS_BMDM_DN	200	11	0.055	2.81e-13	3.83e-10
GSE46606_UNSTIM_VS_CD40L_IL2_IL5_1DAY_STIMULATED_IRF4HIGH_SORTED_BCELL_DN	200	11	0.055	2.81e-13	3.83e-10
GO_ENZYME_BINDING	1737	23	0.0132	2.96e-13	3.83e-10
MARTENS_BOUND_BY_PML_RARA_FUSION	456	14	0.0307	3.92e-13	4.69e-10
GO_POSITIVE_REGULATION_OF_CELL_DEATH	605	15	0.0248	1.14e-12	1.25e-09
GO_REGULATION_OF_CELL_DIFFERENTIATION	1492	21	0.0141	1.21e-12	1.25e-09
GSE32901_NAIVE_VS_TH17_NEG_CD4_TCELL_UP	167	10	0.0599	1.53e-12	1.48e-09
GO_POSITIVE_REGULATION_OF_CATALYTIC_ACTIVITY	1518	21	0.0138	1.68e-12	1.53e-09
TORCHIA_TARGETS_OF_EWSR1_FLI1_FUSION_DN	321	12	0.0374	2.12e-12	1.83e-09
GO_POSITIVE_REGULATION_OF_RESPONSE_TO_STIMULUS	1929	23	0.0119	2.52e-12	2.07e-09
GSE10325_LUPUS_CD4_TCELL_VS_LUPUS_BCELL_DN	200	10	0.05	9.2e-12	5.72e-09
GSE14769_UNSTIM_VS_80MIN_LPS_BMDM_DN	200	10	0.05	9.2e-12	5.72e-09
GSE23925_DARK_ZONE_VS_NAIVE_BCELL_DN	200	10	0.05	9.2e-12	5.72e-09
GSE37416_0H_VS_24H_F_TULARENSIS_LVS_NEUTROPHIL_DN	200	10	0.05	9.2e-12	5.72e-09
GSE9988_ANTI_TREM1_AND_LPS_VS_CTRL_TREATED_MONOCYTES_UP	200	10	0.05	9.2e-12	5.72e-09
GSE9988_ANTI_TREM1_AND_LPS_VS_VEHICLE_TREATED_MONOCYTES_UP	200	10	0.05	9.2e-12	5.72e-09
PILON_KLF1_TARGETS_DN	1972	22	0.0112	2.99e-11	1.76e-08
GO_SIGNAL_TRANSDUCTION_BY_PROTEIN_PHOSPHORYLATION	404	12	0.0297	3.06e-11	1.76e-08
GO_PHOSPHORYLATION	1228	18	0.0147	3.2e-11	1.78e-08
ZWANG_CLASS_1_TRANSIENTLY_INDUCED_BY_EGF	516	13	0.0252	3.35e-11	1.8e-08
GO_POSITIVE_REGULATION_OF_MOLECULAR_FUNCTION	1791	21	0.0117	3.67e-11	1.9e-08
REACTOME_IMMUNE_SYSTEM	933	16	0.0171	4.62e-11	2.32e-08
GO_PROTEIN_PHOSPHORYLATION	944	16	0.0169	5.49e-11	2.67e-08
GO_KINASE_ACTIVITY	842	15	0.0178	1.17e-10	5.53e-08
GO_PHOSPHATE_CONTAINING_COMPOUND_METABOLIC_PROCESS	1977	21	0.0106	2.23e-10	1.02e-07
GSE37416_0H_VS_12H_F_TULARENSIS_LVS_NEUTROPHIL_DN	200	9	0.045	2.69e-10	1.2e-07
GO_REGULATION_OF_PHOSPHORUS_METABOLIC_PROCESS	1618	19	0.0117	3.56e-10	1.54e-07
GO_INTRACELLULAR_VESICLE	1259	17	0.0135	4.23e-10	1.78e-07
GO_CELLULAR_RESPONSE_TO_ORGANIC_SUBSTANCE	1848	20	0.0108	4.69e-10	1.92e-07
REACTOME_SIGNALLING_BY_NGF	217	9	0.0415	5.54e-10	2.21e-07
GO_POSITIVE_REGULATION_OF_DEVELOPMENTAL_PROCESS	1142	16	0.014	8.67e-10	3.37e-07
GO_TRANSFERASE_ACTIVITY_TRANSFERRING_PHOSPHORUS_CONTAINING_GROUPS	992	15	0.0151	1.1e-09	4.19e-07
GSE15330_HSC_VS_MEGAKARYOCYTE_ERYTHROID_PROGENITOR_DN	166	8	0.0482	1.61e-09	5.96e-07
NAGASHIMA_EGF_SIGNALING_UP	58	6	0.1034	1.9e-09	6.54e-07
GO_IMMUNE_SYSTEM_DEVELOPMENT	582	12	0.0206	1.93e-09	6.54e-07
GSE13946_CTRL_VS_DSS_COLITIS_GD_TCELL_FROM_COLON_DN	170	8	0.0471	1.94e-09	6.54e-07
GSE14415_INDUCED_TREG_VS_FOXP3_KO_INDUCED_TREG_UP	170	8	0.0471	1.94e-09	6.54e-07
CHEN_METABOLIC_SYNDROM_NETWORK	1210	16	0.0132	1.98e-09	6.54e-07
GSE25677_MPL_VS_R848_STIM_BCELL_UP	171	8	0.0468	2.04e-09	6.6e-07
GO_NEUROGENESIS	1402	17	0.0121	2.13e-09	6.76e-07
GO_VESICLE_MEDIATED_TRANSPORT	1239	16	0.0129	2.77e-09	8.61e-07

## Sheet: up in IgM-GSEAsig analysis
Gene Set Name	# Genes in Gene Set (K)	# Genes in Overlap (k)	k/K	p-value	FDR q-value
GO_RNA_BINDING	1598	19	0.0119	5.99e-12	9.32e-08
GO_POLY_A_RNA_BINDING	1170	16	0.0137	4.74e-11	3.69e-07
GO_NUCLEOLUS	848	14	0.0165	7.82e-11	4.05e-07
GO_PRERIBOSOME	61	6	0.0984	7.33e-10	2.85e-06
GO_NCRNA_METABOLIC_PROCESS	533	11	0.0206	9.97e-10	3.1e-06
GO_REGULATORY_REGION_NUCLEIC_ACID_BINDING	818	12	0.0147	7.47e-09	1.94e-05
GSE17974_0.5H_VS_72H_IL4_AND_ANTI_IL12_ACT_CD4_TCELL_UP	200	7	0.035	3.74e-08	6.87e-05
GO_RIBOSOME_BIOGENESIS	308	8	0.026	3.82e-08	6.87e-05
GO_RIBONUCLEOPROTEIN_COMPLEX_BIOGENESIS	440	9	0.0205	3.97e-08	6.87e-05
PUJANA_ATM_PCC_NETWORK	1442	14	0.0097	6.62e-08	0.000103
PILON_KLF1_TARGETS_DN	1972	16	0.0081	7.9e-08	0.000112
GO_NEGATIVE_REGULATION_OF_GENE_EXPRESSION	1493	14	0.0094	1.01e-07	0.000131
GO_NEGATIVE_REGULATION_OF_NITROGEN_COMPOUND_METABOLIC_PROCESS	1517	14	0.0092	1.23e-07	0.000147
GO_REGULATION_OF_TRANSCRIPTION_FROM_RNA_POLYMERASE_II_PROMOTER	1784	15	0.0084	1.36e-07	0.000151
SCHAEFFER_PROSTATE_DEVELOPMENT_6HR_DN	514	9	0.0175	1.48e-07	0.000154
PEART_HDAC_PROLIFERATION_CLUSTER_DN	76	5	0.0658	1.59e-07	0.000155
GO_NCRNA_PROCESSING	386	8	0.0207	2.14e-07	0.000196
GO_SMALL_SUBUNIT_PROCESSOME	33	4	0.1212	2.45e-07	0.000211
PUJANA_BRCA1_PCC_NETWORK	1652	14	0.0085	3.44e-07	0.000282
GO_NUCLEIC_ACID_BINDING_TRANSCRIPTION_FACTOR_ACTIVITY	1199	12	0.01	4.66e-07	0.000362
GO_RNA_POLYMERASE_II_TRANSCRIPTION_FACTOR_ACTIVITY_SEQUENCE_SPECIFIC_DNA_BINDING	629	9	0.0143	7.98e-07	0.000546
GSE1460_INTRATHYMIC_T_PROGENITOR_VS_CD4_THYMOCYTE_UP	200	6	0.03	9.13e-07	0.000546
GSE22886_NEUTROPHIL_VS_DC_DN	200	6	0.03	9.13e-07	0.000546
GSE24726_WT_VS_E2_2_KO_PDC_DAY6_POST_DELETION_DN	200	6	0.03	9.13e-07	0.000546
GSE27786_CD8_TCELL_VS_NKTCELL_UP	200	6	0.03	9.13e-07	0.000546
GSE29618_PRE_VS_DAY7_POST_TIV_FLU_VACCINE_PDC_DN	200	6	0.03	9.13e-07	0.000546
BYSTRYKH_HEMATOPOIESIS_STEM_CELL_QTL_CIS	128	5	0.0391	2.14e-06	0.00123
WELCSH_BRCA1_TARGETS_DN	141	5	0.0355	3.44e-06	0.00186
MONNIER_POSTRADIATION_TUMOR_ESCAPE_UP	393	7	0.0178	3.49e-06	0.00186
GRYDER_PAX3FOXO1_ENHANCERS_IN_TADS	975	10	0.0103	3.72e-06	0.00186
GO_RRNA_METABOLIC_PROCESS	255	6	0.0235	3.72e-06	0.00186
PUJANA_CHEK2_PCC_NETWORK	779	9	0.0116	4.56e-06	0.00222
SHEN_SMARCA2_TARGETS_UP	424	7	0.0165	5.73e-06	0.0027
GO_SEQUENCE_SPECIFIC_DNA_BINDING	1037	10	0.0096	6.38e-06	0.00292
GO_RIBONUCLEOTIDE_BINDING	1860	13	0.007	7.83e-06	0.00335
GSE7768_OVA_WITH_LPS_VS_OVA_WITH_MPL_IMMUNIZED_MOUSE_WHOLE_SPLEEN_6H_UP	167	5	0.0299	7.85e-06	0.00335
GO_RNA_PROCESSING	835	9	0.0108	7.96e-06	0.00335
GSE7568_IL4_TGFB_DEXAMETHASONE_VS_IL4_TGFB_TREATED_MACROPHAGE_UP	172	5	0.0291	9.06e-06	0.00371
GO_NEGATIVE_REGULATION_OF_GLIAL_CELL_DIFFERENTIATION	26	3	0.1154	1.01e-05	0.00405
GO_REGULATION_OF_ASTROCYTE_DIFFERENTIATION	27	3	0.1111	1.14e-05	0.00443
BLALOCK_ALZHEIMERS_DISEASE_UP	1691	12	0.0071	1.57e-05	0.0047
GSE4984_LPS_VS_VEHICLE_CTRL_TREATED_DC_DN	193	5	0.0259	1.58e-05	0.0047
GO_CELLULAR_AMINO_ACID_METABOLIC_PROCESS	332	6	0.0181	1.67e-05	0.0047
GSE25088_CTRL_VS_IL4_AND_ROSIGLITAZONE_STIM_STAT6_KO_MACROPHAGE_UP	198	5	0.0253	1.79e-05	0.0047
GSE19401_PAM2CSK4_VS_RETINOIC_ACID_STIM_FOLLICULAR_DC_DN	199	5	0.0251	1.83e-05	0.0047
GSE11961_UNSTIM_VS_ANTI_IGM_AND_CD40_STIM_6H_FOLLICULAR_BCELL_DN	200	5	0.025	1.87e-05	0.0047
GSE16266_CTRL_VS_HEATSHOCK_AND_LPS_STIM_MEF_DN	200	5	0.025	1.87e-05	0.0047
GSE20366_EX_VIVO_VS_HOMEOSTATIC_CONVERSION_TREG_UP	200	5	0.025	1.87e-05	0.0047
GSE2128_C57BL6_VS_NOD_THYMOCYTE_MIMETOPE_NEGATIVE_SELECTION_DN	200	5	0.025	1.87e-05	0.0047
GSE24026_PD1_LIGATION_VS_CTRL_IN_ACT_TCELL_LINE_DN	200	5	0.025	1.87e-05	0.0047

## Sheet: up in T-ALL GSEAsig analysis
Gene Set Name	# Genes in Gene Set (K)	# Genes in Overlap (k)	k/K	p-value	FDR q-value
GO_IMMUNE_SYSTEM_PROCESS	1984	23	0.0116	1.42e-15	2.2e-11
SMID_BREAST_CANCER_NORMAL_LIKE_UP	476	12	0.0252	3.26e-12	2.53e-08
GO_LEUKOCYTE_DIFFERENTIATION	292	10	0.0342	1.21e-11	4.7e-08
LEE_DIFFERENTIATING_T_LYMPHOCYTE	200	9	0.045	1.21e-11	4.7e-08
GO_LYMPHOCYTE_DIFFERENTIATION	209	9	0.0431	1.79e-11	5.58e-08
REACTOME_IMMUNE_SYSTEM	933	14	0.015	4.29e-11	1.11e-07
GO_LYMPHOCYTE_ACTIVATION	342	10	0.0292	5.69e-11	1.26e-07
ZHENG_BOUND_BY_FOXP3	491	11	0.0224	9.87e-11	1.92e-07
LI_INDUCED_T_TO_NATURAL_KILLER_DN	116	7	0.0603	3.35e-10	5.66e-07
GO_LEUKOCYTE_ACTIVATION	414	10	0.0242	3.64e-10	5.66e-07
GSE10325_CD4_TCELL_VS_MYELOID_UP	200	8	0.04	4.56e-10	5.93e-07
GO_CELL_ACTIVATION	568	11	0.0194	4.58e-10	5.93e-07
GO_T_CELL_DIFFERENTIATION	123	7	0.0569	5.07e-10	6.06e-07
GO_IMMUNE_SYSTEM_DEVELOPMENT	582	11	0.0189	5.91e-10	6.56e-07
GO_KINASE_BINDING	606	11	0.0182	9.01e-10	8.99e-07
GO_CELL_CELL_ADHESION	608	11	0.0181	9.32e-10	8.99e-07
GO_SINGLE_ORGANISM_CELL_ADHESION	459	10	0.0218	9.82e-10	8.99e-07
BLALOCK_ALZHEIMERS_DISEASE_UP	1691	16	0.0095	1.24e-09	1.07e-06
GO_BIOLOGICAL_ADHESION	1032	13	0.0126	1.91e-09	1.57e-06
GO_LEUKOCYTE_CELL_CELL_ADHESION	255	8	0.0314	3.09e-09	2.4e-06
GO_INTRACELLULAR_SIGNAL_TRANSDUCTION	1572	15	0.0095	3.99e-09	2.9e-06
GO_IMMUNE_RESPONSE	1100	13	0.0118	4.1e-09	2.9e-06
REACTOME_ADAPTIVE_IMMUNE_SYSTEM	539	10	0.0186	4.55e-09	3.08e-06
HOEBEKE_LYMPHOID_STEM_CELL_UP	95	6	0.0632	4.98e-09	3.22e-06
KUMAR_TARGETS_OF_MLL_AF9_FUSION	405	9	0.0222	6.07e-09	3.78e-06
GO_REGULATION_OF_INTRACELLULAR_SIGNAL_TRANSDUCTION	1656	15	0.0091	8.01e-09	4.79e-06
GO_REGULATION_OF_CELL_DEATH	1472	14	0.0095	1.49e-08	5.97e-06
GOLDRATH_NAIVE_VS_MEMORY_CD8_TCELL_UP	200	7	0.035	1.5e-08	5.97e-06
GSE10239_NAIVE_VS_KLRG1HIGH_EFF_CD8_TCELL_UP	200	7	0.035	1.5e-08	5.97e-06
GSE10325_CD4_TCELL_VS_BCELL_UP	200	7	0.035	1.5e-08	5.97e-06
GSE10325_LUPUS_CD4_TCELL_VS_LUPUS_BCELL_UP	200	7	0.035	1.5e-08	5.97e-06
GSE12366_PLASMA_CELL_VS_MEMORY_BCELL_DN	200	7	0.035	1.5e-08	5.97e-06
GSE22886_TCELL_VS_BCELL_NAIVE_UP	200	7	0.035	1.5e-08	5.97e-06
GSE23568_CTRL_TRANSDUCED_VS_WT_CD8_TCELL_DN	200	7	0.035	1.5e-08	5.97e-06
GSE2405_0H_VS_1.5H_A_PHAGOCYTOPHILUM_STIM_NEUTROPHIL_DN	200	7	0.035	1.5e-08	5.97e-06
GSE24142_DN2_VS_DN3_THYMOCYTE_DN	200	7	0.035	1.5e-08	5.97e-06
GSE24142_EARLY_THYMIC_PROGENITOR_VS_DN3_THYMOCYTE_FETAL_DN	200	7	0.035	1.5e-08	5.97e-06
GSE25088_WT_VS_STAT6_KO_MACROPHAGE_IL4_STIM_UP	200	7	0.035	1.5e-08	5.97e-06
GSE40666_WT_VS_STAT1_KO_CD8_TCELL_UP	200	7	0.035	1.5e-08	5.97e-06
GO_MOVEMENT_OF_CELL_OR_SUBCELLULAR_COMPONENT	1275	13	0.0102	2.34e-08	9.09e-06
DACOSTA_UV_RESPONSE_VIA_ERCC3_DN	855	11	0.0129	3.11e-08	1.18e-05
ENK_UV_RESPONSE_EPIDERMIS_DN	508	9	0.0177	4.24e-08	1.57e-05
GO_LOCOMOTION	1114	12	0.0108	4.79e-08	1.73e-05
GO_PHOSPHATE_CONTAINING_COMPOUND_METABOLIC_PROCESS	1977	15	0.0076	8.24e-08	2.91e-05
GO_PROTEIN_PHOSPHORYLATION	944	11	0.0117	8.45e-08	2.92e-05
CHIARETTI_T_ALL_REFRACTORY_TO_THERAPY	30	4	0.1333	9.71e-08	3.28e-05
GO_ENZYME_BINDING	1737	14	0.0081	1.15e-07	3.81e-05
GO_PHOSPHORYLATION	1228	12	0.0098	1.37e-07	4.44e-05
GSE27896_HDAC6_KO_VS_WT_TREG_UP	166	6	0.0361	1.4e-07	4.46e-05
GO_POSITIVE_REGULATION_OF_PROTEIN_METABOLIC_PROCESS	1492	13	0.0087	1.44e-07	4.49e-05
